# Supplementary material for: HIV-1 Vif global diversity and possible APOBEC-mediated response since 1980
Source: Virus Evol. 2024 Dec 12;11(1):veae108. doi: 10.1093/ve/veae108 (PMC11781276; doi:10.1093/ve/veae108)
Supplement: veae108_Supp [file veae108_supp.zip]

Archive with 3 entries (3 files):
- suppl_data/TableS1.csv
- suppl_data/TableS2.csv
- suppl_data/Vif_SubtypeDiversity_Revision2_accepted_SI_v2.docx
