# Supplementary material for: HIV-1 Vif global diversity and possible APOBEC-mediated response since 1980
Source: Virus Evol. 2024 Dec 12;11(1):veae108. doi: 10.1093/ve/veae108 (PMC11781276; doi:10.1093/ve/veae108)
Supplement: veae108_Supp [file veae108_supp.zip › suppl_data/TableS1.csv]

Sampling period	Estimate	A1	A6	B	C	D	F1	G	CRF01_AE	CRF02_AG	CRF07_BC
1976-1990	MRCA divergence	0.073	NA	0.07	0.054	0.043	NA	NA	0.093	NA	NA
1991-2000	MRCA divergence	0.087	NA	0.099	0.068	0.059	0.062	0.099	0.048	0.073	NA
2001-2010	MRCA divergence	0.105	0.048	0.116	0.076	0.082	0.073	0.11	0.076	0.099	0.059
2011-2022	MRCA divergence	0.116	0.065	0.122	0.087	0.07	0.093	0.116	0.09	0.108	0.053
1976-1990	Pairwise diversity	0.103	NA	0.11	0.072	0.07	NA	NA	0.093	NA	NA
1991-2000	Pairwise diversity	0.134	NA	0.146	0.105	0.105	0.084	0.128	0.076	0.127	NA
2001-2010	Pairwise diversity	0.146	0.065	0.171	0.116	0.128	0.118	0.149	0.116	0.152	0.071
2011-2022	Pairwise diversity	0.171	0.105	0.177	0.128	0.11	0.128	0.146	0.134	0.164	0.087
1976-2022	AA subs/yr	0.277	0.391	0.237	0.181	0.125	0.351	0.261	0.414	0.182	0.001
1976-2022	Growth model	gamma	gamma	gamma	gamma	normal	gamma	gamma	gamma	gamma	normal
